# Supplementary material for: Which indoor residual spraying insecticide best complements standard pyrethroid long-lasting insecticidal nets for improved control of pyrethroid resistant malaria vectors?
Source: PLoS One. 2021 Jan 28;16(1):e0245804. doi: 10.1371/journal.pone.0245804 (PMC7842967; doi:10.1371/journal.pone.0245804)
Supplement: S1 Table — (XLSX) [file pone.0245804.s001.xlsx]

## Sheet: Overall hut results
Treatment	Untreated hut	Untreated net	DuraNet	Bendiocarb IRS	DuraNet + Bendiocarb IRS	Chlorfenapyr IRS	DuraNet + Chlorfenapyr IRS	Pirimiphose-methyl CS IRS	DuraNet + Pirimiphos-methyl CS IRS
Total females caught	711	420	619	508	537	478	411	528	486
% Deterrence	7.4	4.4	6.4	5.3	5.6	5	4.3	5.5	5.1
Total exiting	322	165	350	389	373	297	241	356	298
% Exophily	45.3	39.3	56.5	76.6	69.5	62.1	58.6	67.4	61.3
95% CIs	41.63-48.95	34.61-43.96	52.64-60.45	72.89-80.26	65.56-73.36	57.79-66.48	53.88-63.40	63.43-71.42	56.99-65.65
Total blood-fed	675	231	202	460	150	440	153	488	160
% Blood-feeding	94.9	55	32.6	90.6	27.9	92.1	37.2	92.4	32.9
95% CIs	93.33-96.55	50.24-59.76	28.94-36.33	88.01-93.09	24.14-31.73	89.63-94.48	32.55-41.90	90.17-94.68	28.74-37.10
% Blood-feeding inhibition	-	42	65.6	4.5	70.6	3	60.8	2.6	65.3
% Personal protection	-	65.8	70.1	31.9	77.8	34.8	77.3	27.7	76,3
Total dead	12	17	47	144	170	162	190	488	391
% Mortality	1.7	4	7.6	28.3	31.7	33.9	46.2	84.8	80.5
95% CIs	0.74-2.63	2.16-5.93	5.51-9.68	24.43-32.27	27.72-35.59	29.65-38.13	41.41-51.05	81.79-87.91	76.93-83.98
