# Supplementary material for: Which indoor residual spraying insecticide best complements standard pyrethroid long-lasting insecticidal nets for improved control of pyrethroid resistant malaria vectors?
Source: PLoS One. 2021 Jan 28;16(1):e0245804. doi: 10.1371/journal.pone.0245804 (PMC7842967; doi:10.1371/journal.pone.0245804)
Supplement: S2 Table — (XLSX) [file pone.0245804.s002.xlsx]

## Sheet: Final cone raw data
Treatment	Month	Cones	N exposed	n Knockdown	n dead 24h	n dead 48h	n dead 72	%Knockdown	% dead 24h	% dead 48h	% dead 72h
Control	Month 1	cone 1	10	0	0	0	1	0	0	0	10
Control	Month 1	cone 2	10	0	1	1	1	0	10	10	10
Control	Month 1	cone 3	10	0	0	0	0	0	0	0	0
Control	Month 1	cone 4	10	0	0	0	1	0	0	0	10
Control	Month 1	cone 5	11	0	1	1	2	0	9.09091	9.09091	18.1818
Control	Month 2	cone 1	12	0	0	0	1	0	0	0	8.33333
Control	Month 2	cone 2	10	0	0	0	0	0	0	0	0
Control	Month 2	cone 3	12	0	0	0	0	0	0	0	0
Control	Month 2	cone 4	10	0	0	0	0	0	0	0	0
Control	Month 2	cone 5	10	0	0	0	0	0	0	0	0
Control	Month 3	cone 1	10	0	0	0	0	0	0	0	0
Control	Month 3	cone 2	10	0	0	1	1	0	0	0	10
Control	Month 3	cone 3	10	0	0	0	0	0	0	0	0
Control	Month 3	cone 4	12	0	0	0	0	0	0	0	0
Control	Month 3	cone 5	10	0	1	1	1	0	10	10	10
Control	Month 4	cone 1	12	0	0	0	0	0	0	0	0
Control	Month 4	cone 2	9	0	0	0	0	0	0	0	0
Control	Month 4	cone 3	11	1	1	1	1	9.09091	9.09091	9.09091	9.09091
Control	Month 4	cone 4	12	0	0	0	0	0	0	0	0
Control	Month 4	cone 5	10	0	0	0	0	0	0	0	0
Bendiocarb	Month 1	cone 1	10	9	10	10	10	90	100	100	100
Bendiocarb	Month 1	cone 2	8	4	4	4	4	50	50	50	50
Bendiocarb	Month 1	cone 3	11	4	4	4	5	36.3636	36.3636	36.3636	45.4545
Bendiocarb	Month 1	cone 4	10	3	2	2	2	30	20	20	20
Bendiocarb	Month 1	cone 5	10	10	10	10	10	100	100	100	100
Bendiocarb	Month 2	cone 1	10	1	2	2	2	10	20	20	20
Bendiocarb	Month 2	cone 2	10	10	5	5	8	100	50	50	80
Bendiocarb	Month 2	cone 3	12	0	1	1	1	0	8.33333	8.33333	8.33333
Bendiocarb	Month 2	cone 4	10	0	1	1	1	0	10	10	10
Bendiocarb	Month 2	cone 5	10	8	10	10	10	80	100	100	100
Bendiocarb	Month 3	cone 1	12	0	0	0	1	0	0	0	8.33333
Bendiocarb	Month 3	cone 2	10	0	0	0	0	0	0	0	0
Bendiocarb	Month 3	cone 3	12	0	0	1	1	0	0	0	8.33333
Bendiocarb	Month 3	cone 4	11	0	0	2	2	0	0	0	18.1818
Bendiocarb	Month 3	cone 5	12	10	10	12	12	83.3333	83.3333	83.3333	100
Bendiocarb	Month 4	cone 1	10	0	0	0	0	0	0	0	0
Bendiocarb	Month 4	cone 2	12	0	0	0	0	0	0	0	0
Bendiocarb	Month 4	cone 3	10	0	0	0	0	0	0	0	0
Bendiocarb	Month 4	cone 4	12	1	1	1	1	8.33333	8.33333	8.33333	8.33333
Bendiocarb	Month 4	cone 5	9	7	9	9	9	77.7778	100	100	100
Pirimiphos-methyl CS	Month 1	cone 1	10	0	10	10	10	0	100	100	100
Pirimiphos-methyl CS	Month 1	cone 2	9	0	9	9	9	0	100	100	100
Pirimiphos-methyl CS	Month 1	cone 3	11	0	11	11	11	0	100	100	100
Pirimiphos-methyl CS	Month 1	cone 4	12	1	12	12	12	8.33333	100	100	100
Pirimiphos-methyl CS	Month 1	cone 5	11	10	11	11	11	90.9091	100	100	100
Pirimiphos-methyl CS	Month 2	cone 1	10	2	10	10	10	20	100	100	100
Pirimiphos-methyl CS	Month 2	cone 2	12	4	12	12	12	33.3333	100	100	100
Pirimiphos-methyl CS	Month 2	cone 3	10	1	10	10	10	10	100	100	100
Pirimiphos-methyl CS	Month 2	cone 4	10	9	10	10	10	90	100	100	100
Pirimiphos-methyl CS	Month 2	cone 5	10	9	10	10	10	90	100	100	100
Pirimiphos-methyl CS	Month 3	cone 1	12	3	12	12	12	25	100	100	100
Pirimiphos-methyl CS	Month 3	cone 2	8	1	8	8	8	12.5	100	100	100
Pirimiphos-methyl CS	Month 3	cone 3	12	2	12	12	12	16.6667	100	100	100
Pirimiphos-methyl CS	Month 3	cone 4	12	0	12	12	12	0	100	100	100
Pirimiphos-methyl CS	Month 3	cone 5	10	0	10	10	10	0	100	100	100
Pirimiphos-methyl CS	Month 4	cone 1	12	2	4	5	9	16.6667	33.3333	33.3333	75
Pirimiphos-methyl CS	Month 4	cone 2	10	0	2	2	2	0	20	20	20
Pirimiphos-methyl CS	Month 4	cone 3	9	3	6	6	7	33.3333	66.6667	66.6667	77.7778
Pirimiphos-methyl CS	Month 4	cone 4	12	7	12	12	12	58.3333	100	100	100
Pirimiphos-methyl CS	Month 4	cone 5	11	11	11	11	11	100	100	100	100
Chlorfenapyr	Month 1	cone 1	10	0	0	0	0	0	0	0	0
Chlorfenapyr	Month 1	cone 2	9	0	1	1	1	0	11.1111	11.1111	11.1111
Chlorfenapyr	Month 1	cone 3	9	0	0	0	1	0	0	0	11.1111
Chlorfenapyr	Month 1	cone 4	10	0	0	0	0	0	0	0	0
Chlorfenapyr	Month 1	cone 5	10	0	10	10	10	0	100	100	100
Chlorfenapyr	Month 2	cone 1	10	0	0	0	1	0	0	0	10
Chlorfenapyr	Month 2	cone 2	10	0	1	1	1	0	10	10	10
Chlorfenapyr	Month 2	cone 3	10	0	1	1	1	0	10	10	10
Chlorfenapyr	Month 2	cone 4	10	0	1	1	1	0	10	10	10
Chlorfenapyr	Month 2	cone 5	12	0	5	5	12	0	41.6667	41.6667	100
Chlorfenapyr	Month 3	cone 1	12	1	2	2	2	8.33333	16.6667	16.6667	16.6667
Chlorfenapyr	Month 3	cone 2	10	0	0	0	0	0	0	0	0
Chlorfenapyr	Month 3	cone 3	11	2	2	2	2	18.1818	18.1818	18.1818	18.1818
Chlorfenapyr	Month 3	cone 4	10	0	0	0	0	0	0	0	0
Chlorfenapyr	Month 3	cone 5	10	0	1	1	2	0	10	10	20
Chlorfenapyr	Month 4	cone 1	12	0	1	1	1	0	8.33333	8.33333	8.33333
Chlorfenapyr	Month 4	cone 2	10	0	2	2	2	0	20	20	20
Chlorfenapyr	Month 4	cone 3	10	0	0	0	0	0	0	0	0
Chlorfenapyr	Month 4	cone 4	11	0	1	1	1	0	9.09091	9.09091	9.09091
Chlorfenapyr	Month 4	cone 5	11	3	5	7	7	27.2727	45.4545	45.4545	63.6364
